# Supplementary material for: Effect of precipitation change on the photosynthetic performance of Phragmites australis under elevated temperature conditions
Source: PeerJ. 2022 Mar 10;10:e13087. doi: 10.7717/peerj.13087 (PMC8918233; doi:10.7717/peerj.13087)
Supplement: Supplemental Information 1 — All measured parameters with three replicates. [file peerj-10-13087-s001.zip › Raw Data.xlsx]

## Sheet: Sheet1
Temperature Treatment	Precipitation Treatment	Chl a content （mg/g）	Chl b content （mg/g）	Chl a/b (%)	Chl a+b content （mg/g）	MDA content （nmol/g）	Vcmax (μmol·m2·s-1)	Jmax (μmol·m2·s-1)	ΦPSII	ΦNPQ	ΦNO	Pn (μmol CO2·m-2·s-1)	Gs (mol H2O·m2·s-1)	Ci (μmol·mol-1)	Tr (mmol·m-1·s-1)	WUE (μmol CO2·mmol H2O)
T0	W+30	0.74511	0.894671	83.2832	1.63978	7.52767	50.6098	146.495	0.400667	0.329	0.270333	10.7	0.15	260	3.3	3.24242
T0	W+30	0.735109	0.816199	90.0649	1.55131	7.05515	60.6612	114.989	0.407667	0.343	0.249333	11.1	0.17	268	3.8	2.92105
T0	W+30	0.764068	0.853687	89.5022	1.61776	7.56619	44.6199	101.549	0.42	0.320333	0.259667	12.6	0.21	284	3.5	3.6
T0	W0	0.815413	1.04428	78.0836	1.85969	7.99974	42.6846	84.0172	0.397667	0.336	0.266333	8.5	0.22	311	5.6	1.51786
T0	W0	0.821197	1.10248	74.4864	1.92368	7.58856	42.3848	80.3285	0.409667	0.238333	0.352	9.1	0.12	248	3.6	2.52778
T0	W0	0.855723	1.23269	69.4194	2.08841	8.03824	39.3525	62.1265	0.429	0.29	0.281	8.3	0.07	174	2	4.15
T0	W-30	0.942737	1.46507	64.3474	2.40781	8.59241	20.9991	48.5749	0.359	0.388333	0.252667	7.7	0.16	304	3.1	2.48387
T0	W-30	0.934438	1.56261	59.7997	2.49705	9.0729	31.3596	74.657	0.383333	0.398	0.218667	6.3	0.14	301	3.6	1.75
T0	W-30	0.954078	1.49948	63.6273	2.45356	8.56563	29.0243	84.6764	0.417	0.358	0.225	7	0.15	302.5	3.35	2.11694
T4	W+30	0.874971	1.26117	69.3778	2.13614	6.72927	50.5583	102.015	0.416333	0.332667	0.251	9.3	0.14	269	3.5	2.65714
T4	W+30	0.853756	1.14703	74.4317	2.00079	6.70033	62.0791	93.9898	0.426	0.318333	0.255667	9.6	0.14	265	3.5	2.74286
T4	W+30	0.86395	1.32837	65.0383	2.19232	6.58771	61.5416	105.825	0.443333	0.237333	0.319333	9.5	0.14	266	3.6	2.63889
T4	W0	0.904602	1.40908	64.198	2.31368	8.0682	37.2432	83.1259	0.383667	0.381333	0.235	8.4	0.14	281	3	2.8
T4	W0	0.848451	1.39172	60.9642	2.24017	7.9178	38.9243	74.9536	0.392333	0.422333	0.185333	8.5	0.19	306	3.3	2.57576
T4	W0	0.83935	1.36009	61.7129	2.19944	8.00241	30.1778	78.9851	0.410333	0.377667	0.212	7.3	0.17	308	2.8	2.60714
T4	W-30	1.12029	1.93247	57.9722	3.05276	9.36166	21.3159	68.013	0.406333	0.322667	0.271	4.6	0.08	277	2.7	1.7037
T4	W-30	1.10631	1.87352	59.0499	2.97983	9.30429	28.1422	50.115	0.421333	0.287333	0.291333	6.8	0.09	262	1.8	3.77778
T4	W-30	1.02657	1.78169	57.6177	2.80826	9.01969	27.7394	51.5077	0.437333	0.349	0.213667	6.7	0.07	230	1.6	4.1875
